# Supplementary material for: Separation and Purification of Astragalus membranaceus Polysaccharides by Deep Eutectic Solvents-Based Aqueous Two-Phase System
Source: Molecules. 2022 Aug 19;27(16):5288. doi: 10.3390/molecules27165288 (PMC9412596; doi:10.3390/molecules27165288)
Supplement: Supplementary file 1 [file molecules-27-05288-s001.zip]

Archive with 1 entries (1 files):
- molecules-1781756-supplementary.pdf
